# Supplementary material for: Balanced Reporting and Boomerang Effect: An Analysis of Croatian Online News Sites Vaccination Coverage and User Comments during the COVID-19 Pandemic
Source: Vaccines (Basel). 2022 Dec 6;10(12):2085. doi: 10.3390/vaccines10122085 (PMC9786100; doi:10.3390/vaccines10122085)
Supplement: Supplementary file 1 [file vaccines-10-02085-s001.zip]

Archive with 1 entries (1 files):
- vaccines-2034842-supplementary.sav
